# Supplementary material for: When Unsuspected Crystallinity Ruins Biological Testing in Early Discovery: A Case Study
Source: Pharmaceuticals (Basel). 2024 Feb 22;17(3):284. doi: 10.3390/ph17030284 (PMC10976151; doi:10.3390/ph17030284)
Supplement: Supplementary file 1 [file pharmaceuticals-17-00284-s001.zip]

Archive with 1 entries (1 files):
- pharmaceuticals-2866158-supplementary.pdf
